# Supplementary material for: Efficacy of non-invasive brain stimulation on cognitive functioning in brain disorders: a meta-analysis
Source: Psychol Med. 2020 Oct 19;50(15):2465–86. doi: 10.1017/S0033291720003670 (PMC7737055; doi:10.1017/S0033291720003670)
Supplement: Supplementary file 1 [file S0033291720003670sup001.zip]

Archive with 15 entries (15 files):
- S0033291720003670sup013.docx
- S0033291720003670sup014.docx
- S0033291720003670sup015.docx
- S0033291720003670sup001.TIF
- S0033291720003670sup002.TIF
- S0033291720003670sup003.TIF
- S0033291720003670sup004.TIF
- S0033291720003670sup005.TIF
- S0033291720003670sup006.TIF
- S0033291720003670sup007.TIF
- S0033291720003670sup008.TIF
- S0033291720003670sup009.TIF
- S0033291720003670sup010.TIF
- S0033291720003670sup012.tif
- S0033291720003670sup011.tiff
